# Supplementary material for: Improved reproducibility of unit-cell parameters in macromolecular cryocrystallography by limiting dehydration during crystal mounting
Source: Acta Crystallogr D Biol Crystallogr. 2014 Jul 25;70(Pt 8):2111–24. doi: 10.1107/S1399004714012310 (PMC4118824; doi:10.1107/S1399004714012310)
Supplement: Supplementary file 1 [file d-70-02111-sup1.xlsx]

## Sheet: Table S1
Supplementary Table S1
			Raw data										Derived Data & Averages										Normalized Volume
Paper Reference	Comments1	Comments2	Volume	a	b	c	Crystal Size (µm)	Diffraction Limit	e1	e2	e3	<e>	(a+b)/2	|a-b|	<Volume>	sigma (volume)	<(a+b)/2>	sigma ((a+b)/2	<c>	sigma ( c)	<<e>>	<|a-b|>	<Vol>	sigma (volume)
Fig. 3a	Protein	Air Path (Transfer Time)
	Lysozyme	0 m (~0 sec)													229034	493.159	78.8154	0.076168	36.8702	0.00977667	0.585	0.11875	1	0.00215322
			229392	78.811	78.931	36.876	120	2	0.53	0.52	0.56	0.536667	78.871	0.12
			228340	78.601	78.811	36.861	130	2	0.54	0.53	0.61	0.56	78.706	0.21
			229380	78.834	78.893	36.881	210	2	0.64	0.61	0.64	0.63	78.8635	0.059
			229023	78.778	78.864	36.863	200	2.01	0.6	0.58	0.66	0.613333	78.821	0.086
		1.2 m (~2.5 sec)													228229	181.521	78.7658	0.0148181	36.787	0.0169263	0.586667	0.0336	0.996485	0.00079255
			228402	78.772	78.771	36.81	130	2	0.56	0.56	0.65	0.59	78.7715	0.001
			228331	78.765	78.791	36.792	150	2	0.53	0.55	0.58	0.553333	78.778	0.026
			227928	78.705	78.775	36.763	180	2	0.56	0.55	0.65	0.586667	78.74	0.07
			228258	78.742	78.798	36.787	120	2	0.64	0.61	0.64	0.63	78.77	0.056
			228224	78.762	78.777	36.783	250	2	0.61	0.56	0.55	0.573333	78.7695	0.015
		3 m (~4.5 sec)													227116	520.371	78.535	0.111607	36.8235	0.0210159	0.605833	0.093	0.991628	0.00227203
			227338	78.576	78.593	36.813	140	2	0.59	0.57	0.62	0.593333	78.5845	0.017
			226900	78.62	78.34	36.84	180	2.2	0.49	0.49	0.68	0.553333	78.48	0.28
			226515	78.381	78.442	36.842	100	2	0.61	0.58	0.74	0.643333	78.4115	0.061
			227712	78.657	78.671	36.799	240	2	0.62	0.61	0.67	0.633333	78.664	0.014
	Thaumatin (TMAO)	0 m (~0 sec)													499482	563.359	57.6447	0.0262693	150.315	0.0797872	0.478	0.0182	1	0.00112789
			500436	57.699	57.674	150.384	140	2.53	0.49	0.43	0.48	0.466667	57.6865	0.025
			499456	57.646	57.659	150.266	190	2	0.5	0.49	0.45	0.48	57.6525	0.013
			499390	57.621	57.621	150.41	160	2.04	0.45	0.44	0.49	0.46	57.621	0
			499093	57.649	57.604	150.294	190	2.12	0.48	0.47	0.52	0.49	57.6265	0.045
			499036	57.633	57.641	150.221	170	2.09	0.51	0.49	0.48	0.493333	57.637	0.008
		1.2 m (~1.7 sec)													496960	839.869	57.4989	0.0556601	150.314	0.0527143	0.476	0.0306	0.99495	0.00168148
			496943	57.471	57.509	150.357	150	2.28	0.5	0.49	0.56	0.516667	57.49	0.038
			498185	57.569	57.583	150.282	170	2	0.44	0.45	0.45	0.446667	57.576	0.014
			495845	57.411	57.431	150.385	170	2.02	0.49	0.48	0.5	0.49	57.421	0.02
			496722	57.477	57.508	150.275	190	2.28	0.44	0.47	0.49	0.466667	57.4925	0.031
			497104	57.54	57.49	150.273	190	2.25	0.46	0.46	0.46	0.46	57.515	0.05
		3.0 m (~3.7 sec)													494402	1020.08	57.3396	0.0636724	150.347	0.0716854	0.499333	0.0184	0.989829	0.00204227
			493433	57.307	57.294	150.283	150	2.21	0.5	0.49	0.56	0.516667	57.3005	0.013
			496074	57.429	57.465	150.316	170	2	0.52	0.49	0.52	0.51	57.447	0.036
			494491	57.327	57.326	150.338	170	2	0.49	0.49	0.5	0.493333	57.3265	0.001
			493776	57.274	57.296	150.47	170	2.57	0.48	0.47	0.58	0.51	57.285	0.022
			494235	57.329	57.349	150.33	170	2.65	0.44	0.44	0.52	0.466667	57.339	0.02
	Thaumatin (EG)
		0 m (~0 sec)													501665	247.784	57.8722	0.0195684	149.787	0.0818508	0.512917	0.031375	1	0.000493923
			501489	57.854	57.862	149.808	180	0.207	0.52	0.49	0.58	0.53	57.858	0.008
			501775	57.841	57.901	149.826	180	2.07	0.52	0.5	0.55	0.523333	57.871	0.06
			501435	57.895	57.863	149.683	170	2.2	0.51	0.48	0.55	0.513333	57.879	0.032
			501393	57.827	57.874	149.818	160	2	0.5	0.47	0.57	0.513333	57.8505	0.047
			501955	57.898	57.92	149.683	180	2	0.53	0.5	0.52	0.516667	57.909	0.022
			502064	57.862	57.884	149.902	190	2.02	0.54	0.5	0.57	0.536667	57.873	0.022
			501675	57.866	57.905	149.721	160	2.69	0.44	0.44	0.47	0.45	57.8855	0.039
			501537	57.841	57.862	149.856	170	2.05	0.5	0.48	0.58	0.52	57.8515	0.021
		0.25 m (~ 0.5 sec)													501413	362.883	57.8438	0.0164971	149.86	0.0740312	0.490476	0.0298571	0.999497	0.000723357
			501051	57.883	57.814	149.73	140	2.77	0.44	0.44	0.49	0.456667	57.8485	0.069
			501515	57.835	57.84	149.922	190	2.24	0.47	0.46	0.53	0.486667	57.8375	0.005
			501447	57.815	57.868	149.88	170	2	0.53	0.49	0.5	0.506667	57.8415	0.053
			502002	57.878	57.863	149.896	180	2	0.48	0.47	0.53	0.493333	57.8705	0.015
			501059	57.811	57.867	149.78	180	2.07	0.48	0.47	0.55	0.5	57.839	0.056
			501113	57.811	57.822	149.911	170	2.59	0.47	0.47	0.54	0.493333	57.8165	0.011
			501705	57.853	57.853	149.898	170	2.17	0.47	0.47	0.55	0.496667	57.853	0
		1.2 m (~1.7 sec)													499344	721.653	57.736	0.0316089	149.798	0.0560919	0.486667	0.0172	0.995372	0.00143851
			498760	57.725	57.706	149.729	160	2.1	0.51	0.49	0.53	0.51	57.7155	0.019
			499348	57.722	57.747	149.806	180	2.08	0.46	0.47	0.49	0.473333	57.7345	0.025
			500579	57.788	57.794	149.884	180	2.11	0.48	0.47	0.5	0.483333	57.791	0.006
			498993	57.711	57.725	149.785	180	2.1	0.49	0.49	0.5	0.493333	57.718	0.014
			499038	57.71	57.732	149.784	160	2.12	0.48	0.45	0.49	0.473333	57.721	0.022
		3.0 m (~3.7 sec)													497593	646.251	57.691	0.0378071	149.533	0.0450866	0.476667	0.0328	0.991883	0.00128821
			497212	57.683	57.655	149.51	160	2.95	0.45	0.46	0.59	0.5	57.669	0.028
			497674	57.709	57.669	149.541	180	2.25	0.47	0.47	0.55	0.496667	57.689	0.04
			497923	57.692	57.716	149.538	160	2.15	0.42	0.43	0.48	0.443333	57.704	0.024
			498418	57.772	57.721	149.6	160	2	0.44	0.44	0.49	0.456667	57.7465	0.051
			496739	57.636	57.657	149.478	180	2.17	0.45	0.46	0.55	0.486667	57.6465	0.021
	Thermolysin
		0 m (~0 sec)													976640	1192.12	92.9501	0.371954	130.044	0.225	0.508333	0.0401667	1	0.00122063
			977746	92.212	92.188	129.96	195	2.22	0.55	0.48	0.53	0.52	92.2	0.024
			974924	93.112	93.09	129.836	160	2.3	0.5	0.46	0.53	0.496667	93.101	0.022
			978129	93.083	93.068	130.34	140	2.43	0.44	0.53	0.5	0.49	93.0755	0.015
			976026	93.242	93.179	129.765	180	2.32	0.55	0.47	0.55	0.523333	93.2105	0.063
			976901	93.036	93.087	130.187	170	2.32	0.52	0.47	0.5	0.496667	93.0615	0.051
			976115	93.085	93.019	130.174	150	2.6	0.52	0.47	0.58	0.523333	93.052	0.066
		1.2 m (~2 sec)													976595	1998.14	92.9734	0.466499	129.868	0.223849	0.529333	0.4248	0.999954	0.00204593
			973092	93.12	93.151	129.535	140	3.23	0.52	0.47	0.6	0.53	93.1355	0.031
			976789	93.175	93.225	129.79	175	2.54	0.54	0.46	0.57	0.523333	93.2	0.05
			977662	93.232	93.23	129.88	195	2.57	0.6	0.48	0.56	0.546667	93.231	0.002
			977786	93.181	93.137	130.019	175	2.53	0.58	0.46	0.55	0.53	93.159	0.044
			977646	93.14	91.143	130.114	145	2.74	0.52	0.47	0.56	0.516667	92.1415	1.997
		3 m ( ~4 sec)													972139	4848.73	93.1331	0.0893792	129.406	0.428837	0.531667	0.0301667	0.995391	0.00496471
			967490	93.06	93.03	129.07	140	3.47	0.46	0.44	0.58	0.493333	93.045	0.03
			978573	93.265	93.293	129.859	215	2.26	0.52	0.47	0.53	0.506667	93.279	0.028
			971274	93.173	93.135	129.253	170	2.45	0.56	0.51	0.59	0.553333	93.154	0.038
			968144	93.051	93.022	129.094	170	3.01	0.54	0.49	0.6	0.543333	93.0365	0.029
			977745	93.166	93.162	130.038	180	2.29	0.55	0.49	0.58	0.54	93.164	0.004
			969608	93.094	93.146	129.121	160	2.63	0.57	0.48	0.61	0.553333	93.12	0.052
		5 m (~5 sec)													967722	6830.43	93.0266	0.122391	129.136	0.618441	0.539444	0.0581667	0.990868	0.0069938
			965547	92.987	92.987	128.95	145	3.01	0.63	0.46	0.62	0.57	92.987	0
			966587	93.023	92.982	129.029	175	2.78	0.57	0.48	0.64	0.563333	93.0025	0.041
			956439	92.85	92.862	128.1	155	3.36	0.56	0.45	0.61	0.54	92.856	0.012
			975438	93.26	93.18	129.82	160	4.04	0.5	0.45	0.61	0.52	93.22	0.08
			968263	93.054	92.936	129.22	135	3.77	0.55	0.47	0.61	0.543333	92.995	0.118
			974056	93.05	93.148	129.7	220	3.18	0.49	0.45	0.56	0.5	93.099	0.098
Fig. 3b	Loop size/ Orientation	Relative Humidiy
	0.1/parallel	9													499167	496.016	57.715	0.0224666	149.854	0.0382204	0.521333	0.0144
			499546	57.724	57.739	149.881	150	2	0.56	0.52	0.5	0.526667	57.7315	0.015
			498593	57.704	57.674	149.815	170	2.25	0.53	0.53	0.5	0.52	57.689	0.03
			499798	57.741	57.748	149.891	180	2.47	0.52	0.51	0.49	0.506667	57.7445	0.007
			498856	57.703	57.708	149.81	150	2.19	0.54	0.52	0.52	0.526667	57.7055	0.005
			499040	57.712	57.697	149.871	180	2.11	0.55	0.54	0.49	0.526667	57.7045	0.015
		25-28													499822	695.625	57.7562	0.0330768	149.836	0.0447158	0.511333	0.0064
			498780	57.708	57.709	149.771	170	2.03	0.52	0.53	0.52	0.523333	57.7085	0.001
			499980	57.761	57.772	149.831	180	2	0.5	0.5	0.5	0.5	57.7665	0.011
			499534	57.734	57.74	149.848	160	2	0.55	0.53	0.52	0.533333	57.737	0.006
			500574	57.785	57.791	149.896	140	3.02	0.46	0.47	0.49	0.473333	57.788	0.006
			500242	57.777	57.785	149.834	170	2.11	0.55	0.53	0.5	0.526667	57.781	0.008
		46													501214	143.129	57.7897	0.00569649	150.08	0.0216148	0.506667	0.0158
			501273	57.777	57.801	150.099	170	2.05	0.52	0.52	0.47	0.503333	57.789	0.024
			501060	57.788	57.78	150.064	180	2	0.51	0.51	0.46	0.493333	57.784	0.008
			501063	57.779	57.794	150.054	170	2.17	0.52	0.52	0.49	0.51	57.7865	0.015
			501303	57.785	57.795	150.104	190	2.08	0.53	0.52	0.49	0.513333	57.79	0.01
			501369	57.81	57.788	150.08	145	2	0.53	0.52	0.49	0.513333	57.799	0.022
	0.1/perp	10													497731	518.005	57.6653	0.0235574	149.676	0.144645	0.536	0.0182
			497195	57.629	57.629	149.708	150	2.57	0.55	0.54	0.62	0.57	57.629	0
			497225	57.654	57.707	149.45	140	2.59	0.47	0.49	0.55	0.503333	57.6805	0.053
			497861	57.66	57.65	149.749	180	2	0.5	0.52	0.53	0.516667	57.655	0.01
			498408	57.672	57.678	149.834	160	2	0.54	0.55	0.57	0.553333	57.675	0.006
			497965	57.698	57.676	149.64	180	2	0.52	0.53	0.56	0.536667	57.687	0.022
		27													499219	613.58	57.721	0.0444733	149.837	0.22628	0.496667	0.0232
			498365	57.701	57.702	149.684	190	2.03	0.55	0.55	0.54	0.546667	57.7015	0.001
			499320	57.62	57.686	150.22	130	2.41	0.46	0.49	0.46	0.47	57.653	0.066
			499760	57.77	57.75	149.789	190	2	0.53	0.55	0.5	0.526667	57.76	0.02
			498850	57.726	57.744	149.657	160	2	0.47	0.5	0.53	0.5	57.735	0.018
			499800	57.761	57.75	149.834	140	3.06	0.43	0.5	0.39	0.44	57.7555	0.011
		46													500724	385.203	57.7983	0.0230668	149.89	0.173506	0.449333	0.0282
			500862	57.831	57.819	149.792	165	2.75	0.43	0.47	0.38	0.426667	57.825	0.012
			500512	57.755	57.795	149.946	170	2	0.47	0.5	0.43	0.466667	57.775	0.04
			500189	57.799	57.832	149.637	130	2.75	0.43	0.46	0.37	0.42	57.8155	0.033
			501199	57.789	57.814	150.022	160	2.66	0.45	0.49	0.4	0.446667	57.8015	0.025
			500857	57.759	57.79	150.052	190	2.09	0.49	0.52	0.45	0.486667	57.7745	0.031
	0.05/parallel	9													494372	1117	57.5112	0.0518442	149.467	0.0867225	0.639333	0.0568
			495623	57.587	57.549	149.551	150	2.26	0.59	0.66	0.68	0.643333	57.568	0.038
			493351	57.509	57.408	149.43	160	3	0.62	0.65	0.74	0.67	57.4585	0.101
			493117	57.421	57.487	149.386	165	2.49	0.61	0.64	0.72	0.656667	57.454	0.066
			494506	57.541	57.523	149.4	170	2.02	0.62	0.6	0.62	0.613333	57.532	0.018
			495261	57.513	57.574	149.57	170	2.78	0.58	0.57	0.69	0.613333	57.5435	0.061
		25-28													497461	979.636	57.6549	0.0471016	149.653	0.0735861	0.561667	0.01725
			498102	57.674	57.678	149.735	190	2	0.52	0.55	0.53	0.533333	57.676	0.004
			497484	57.667	57.634	149.685	170	2.39	0.55	0.54	0.59	0.56	57.6505	0.033
			496069	57.592	57.591	149.564	145	2.5	0.55	0.61	0.65	0.603333	57.5915	0.001
			498189	57.717	57.686	149.629	140	2	0.55	0.55	0.55	0.55	57.7015	0.031
		44-49													499653	612.408	57.7388	0.0255357	149.876	0.0608515	0.524762	0.017
			500595	57.77	57.775	149.983	190	2	0.52	0.53	0.47	0.506667	57.7725	0.005
			499960	57.766	57.754	149.857	160	2	0.56	0.52	0.49	0.523333	57.76	0.012
			499414	57.728	57.722	149.875	155	2	0.56	0.53	0.57	0.553333	57.725	0.006
			498975	57.704	57.718	149.817	200	2	0.52	0.53	0.5	0.516667	57.711	0.014
			500230	57.755	57.772	149.922	190	2	0.53	0.51	0.47	0.503333	57.7635	0.017
			499158	57.742	57.705	149.807	190	2	0.58	0.55	0.55	0.56	57.7235	0.037
			499236	57.73	57.702	149.869	185	2.05	0.51	0.53	0.49	0.51	57.716	0.028
Fig. 4 & Table 1	Mounting method
	Vial														501910	337.077	57.8146	0.0208078	150.142	0.057148	0.479744	0.0195385
			501954	57.821	57.83	150.115	135	2.27	0.52	0.5	0.46	0.493333	57.8255	0.009
			501954	57.759	57.783	150.172	90	2.79	0.43	0.45	0.44	0.44	57.771	0.024
			502037	57.838	57.825	150.11	80	2.97	0.42	0.46	0.4	0.426667	57.8315	0.013
			501631	57.815	57.823	150.052	150	2.12	0.53	0.51	0.49	0.51	57.819	0.008
			501565	57.773	57.8	150.201	120	2.74	0.49	0.49	0.46	0.48	57.7865	0.027
			502153	57.838	57.839	150.107	170	2	0.52	0.5	0.45	0.49	57.8385	0.001
			502421	57.834	57.843	150.189	80	2.58	0.44	0.47	0.44	0.45	57.8385	0.009
			501439	57.791	57.798	150.123	220	2.02	0.55	0.52	0.47	0.513333	57.7945	0.007
			502497	57.863	57.811	150.218	110	2.54	0.43	0.46	0.4	0.43	57.837	0.052
			501829	57.829	57.795	150.149	190	2	0.54	0.51	0.47	0.506667	57.812	0.034
			501447	57.789	57.831	150.045	150	2	0.53	0.52	0.52	0.523333	57.81	0.042
			501822	57.801	57.825	150.142	230	2	0.53	0.52	0.48	0.51	57.813	0.024
			502087	57.811	57.815	150.219	120	2.2	0.46	0.48	0.45	0.463333	57.813	0.004
	Plunge														501428	604.629	57.8348	0.0333314	149.911	0.0723274	0.548718	0.0292308
			501514	57.834	57.866	149.857	260	2	0.59	0.58	0.56	0.576667	57.85	0.032
			502014	57.871	57.855	149.938	230	2	0.58	0.55	0.52	0.55	57.863	0.016
			501252	57.817	57.847	149.873	160	2	0.56	0.54	0.52	0.54	57.832	0.03
			501679	57.844	57.866	149.882	225	2	0.58	0.56	0.54	0.56	57.855	0.022
			501498	57.819	57.85	149.931	180	2	0.52	0.52	0.5	0.513333	57.8345	0.031
			500564	57.745	57.843	149.864	110	2.8	0.48	0.5	0.52	0.5	57.794	0.098
			500309	57.768	57.8	149.84	90	2.27	0.54	0.52	0.55	0.536667	57.784	0.032
			500985	57.811	57.829	149.852	120	2.45	0.51	0.52	0.52	0.516667	57.82	0.018
			501343	57.827	57.849	149.867	210	2.09	0.64	0.58	0.55	0.59	57.838	0.022
			501939	57.854	57.854	149.964	130	2	0.63	0.55	0.55	0.576667	57.854	0
			501620	57.829	57.848	149.948	195	2	0.65	0.6	0.59	0.613333	57.8385	0.019
			502611	57.886	57.92	149.912	250	2	0.58	0.57	0.55	0.566667	57.903	0.034
			501234	57.773	57.799	150.11	80	2.9	0.47	0.49	0.52	0.493333	57.786	0.026
	Direct (1.2m)														499913	1240.55	57.7528	0.0499972	149.881	0.135046	0.51197	0.0235909
			500344	57.776	57.761	149.928	170	2.08	0.52	0.53	0.5	0.516667	57.7685	0.015
			500464	57.766	57.779	149.946	120	2.6	0.49	0.5	0.48	0.49	57.7725	0.013
			498095	57.687	57.687	149.676	115	2.74	0.48	0.5	0.58	0.52	57.687	0
			498639	57.741	57.674	149.736	100	2.54	0.48	0.49	0.52	0.496667	57.7075	0.067
			501495	57.82	57.844	149.943	90	3.37	0.44	0.46	0.46	0.453333	57.832	0.024
			500879	57.781	57.793	149.995	180	2	0.53	0.52	0.49	0.513333	57.787	0.012
			501063	57.772	57.813	150.021	210	2.07	0.55	0.53	0.5	0.526667	57.7925	0.041
			500348	57.766	57.764	149.948	140	2.32	0.52	0.52	0.5	0.513333	57.765	0.002
			500627	57.785	57.784	149.931	180	2	0.56	0.54	0.5	0.533333	57.7845	0.001
			500835	57.792	57.771	150.008	250	2	0.56	0.56	0.5	0.54	57.7815	0.021
			500934	57.793	57.788	149.99	220	2.05	0.54	0.53	0.49	0.52	57.7905	0.005
			501222	57.845	57.795	149.925	130	2.82	0.45	0.47	0.44	0.453333	57.82	0.05
			499965	57.732	57.785	149.865	110	2.73	0.47	0.49	0.49	0.483333	57.7585	0.053
			497508	57.645	57.659	149.684	90	2.88	0.51	0.54	0.66	0.57	57.652	0.014
			499419	57.739	57.735	149.816	120	2.46	0.53	0.53	0.5	0.52	57.737	0.004
			498313	57.688	57.7	149.708	95	2.72	0.49	0.52	0.58	0.53	57.694	0.012
			498726	57.769	57.719	149.572	90	2.69	0.47	0.49	0.53	0.496667	57.744	0.05
			497358	57.59	57.68	149.73	70	6.25	0.44	0.48	0.51	0.476667	57.635	0.09
			500307	57.749	57.76	149.99	240	2	0.56	0.55	0.5	0.536667	57.7545	0.011
			500318	57.751	57.764	149.98	180	2	0.53	0.54	0.5	0.523333	57.7575	0.013
			500707	57.78	57.768	150.008	150	2.38	0.51	0.52	0.49	0.506667	57.774	0.012
			500513	57.763	57.772	149.985	200	2.02	0.55	0.56	0.52	0.543333	57.7675	0.009
	Direct (3.0m)														498247	1709.46	57.6858	0.0646878	149.729	0.202542	0.5605	0.04185
			500254	57.758	57.758	149.957	180	2.05	0.53	0.53	0.5	0.52	57.758	0
			498487	57.676	57.694	149.806	210	2.01	0.59	0.6	0.57	0.586667	57.685	0.018
			499364	57.716	57.735	149.859	130	2.6	0.52	0.53	0.5	0.516667	57.7255	0.019
			499849	57.733	57.756	149.906	180	2	0.56	0.53	0.51	0.533333	57.7445	0.023
			498519	57.686	57.683	149.818	230	2	0.58	0.61	0.56	0.583333	57.6845	0.003
			498873	57.712	57.727	149.74	120	3.09	0.47	0.5	0.53	0.5	57.7195	0.015
			497860	57.665	57.665	149.721	170	2.16	0.55	0.56	0.54	0.55	57.665	0
			497163	57.73	57.66	149.35	80	6.31	0.53	0.45	0.89	0.623333	57.695	0.07
			496537	57.613	57.614	149.588	135	2.51	0.59	0.6	0.61	0.6	57.6135	0.001
			496239	57.583	57.591	149.639	190	2	0.6	0.62	0.62	0.613333	57.587	0.008
			497557	57.64	57.646	149.746	140	2.15	0.57	0.58	0.57	0.573333	57.643	0.006
			500520	57.772	57.787	149.926	150	2.73	0.5	0.52	0.5	0.506667	57.7795	0.015
			498795	57.698	57.696	149.835	250	2	0.58	0.6	0.55	0.576667	57.697	0.002
			499445	57.746	57.72	149.843	130	2.88	0.52	0.54	0.52	0.526667	57.733	0.026
			499720	57.739	57.735	149.9	220	2	0.56	0.55	0.51	0.54	57.737	0.004
			495636	57.597	57.57	149.475	120	2.7	0.5	0.56	0.61	0.556667	57.5835	0.027
			494909	57.38	57.78	149.28	95	6.17	0.64	0.56	0.8	0.666667	57.58	0.4
			499597	57.739	57.735	149.87	210	2.02	0.55	0.57	0.52	0.546667	57.737	0.004
			499947	57.74	57.766	149.889	140	2.67	0.52	0.53	0.52	0.523333	57.753	0.026
			495667	57.51	57.68	149.43	80	3.9	0.52	0.54	0.64	0.566667	57.595	0.17
	Thaumatin/TMAO size series not plotted in Fig. 4
	Direct (3.0m)	3.5 M TMAO; 5 min soak; RH ~35-40%													496280	995.597	57.4865	0.0749375	150.174	0.108455	0.525	0.0347
			495163	57.459	57.392	150.156	165	2	0.54	0.53	0.61	0.56	57.4255	0.067
			496427	57.488	57.481	150.228	200	2.03	0.5	0.51	0.46	0.49	57.4845	0.007
			496666	57.488	57.534	150.162	230	2.05	0.55	0.53	0.55	0.543333	57.511	0.046
			494921	57.372	57.397	150.295	190	2.28	0.53	0.52	0.55	0.533333	57.3845	0.025
			497264	57.544	57.541	150.178	170	2.02	0.5	0.49	0.46	0.483333	57.5425	0.003
			497174	57.536	57.58	150.072	270	2	0.57	0.55	0.52	0.546667	57.558	0.044
			497268	57.57	57.593	149.977	300	2	0.59	0.6	0.55	0.58	57.5815	0.023
			496855	57.509	57.554	150.114	220	2.06	0.54	0.54	0.55	0.543333	57.5315	0.045
			494677	57.349	57.367	150.359	160	2.09	0.44	0.46	0.46	0.453333	57.358	0.018
			496389	57.453	57.522	150.202	200	2.23	0.52	0.49	0.54	0.516667	57.4875	0.069
	Plunge after 2.5 m walk	3.5 M TMAO; 5 min soak; RH ~35-40%													497620	1373.56	57.5555	0.0975881	150.218	0.119102	0.533095	0.0230714
			497764	57.551	57.567	150.243	220	2	0.58	0.53	0.54	0.55	57.559	0.016
			499071	57.654	57.638	150.184	240	2	0.53	0.53	0.56	0.54	57.646	0.016
			498054	57.578	57.589	150.2	200	2.37	0.44	0.46	0.46	0.453333	57.5835	0.011
			496530	57.43	57.503	150.35	140	2.34	0.47	0.48	0.52	0.49	57.4665	0.073
			494408	57.288	57.324	150.553	150	2.43	0.46	0.46	0.5	0.473333	57.306	0.036
			496857	57.487	57.52	150.26	160	2.34	0.51	0.51	0.59	0.536667	57.5035	0.033
			496812	57.506	57.508	150.229	140	2.06	0.52	0.5	0.61	0.543333	57.507	0.002
			495857	57.468	57.469	150.14	220	2.19	0.61	0.53	0.64	0.593333	57.4685	0.001
			497946	57.57	57.602	150.158	190	2	0.52	0.5	0.55	0.523333	57.586	0.032
			499006	57.678	57.65	150.073	320	2	0.6	0.56	0.52	0.56	57.664	0.028
			498189	57.589	57.591	150.209	200	2.05	0.52	0.49	0.53	0.513333	57.59	0.002
			499194	57.626	57.669	150.212	310	2	0.61	0.59	0.62	0.606667	57.6475	0.043
			498549	57.626	57.627	150.127	260	2	0.55	0.52	0.47	0.513333	57.6265	0.001
			498440	57.609	57.638	150.11	250	2	0.56	0.56	0.58	0.566667	57.6235	0.029
Fig. 5a	Nitrogen Flow Rate (L/min)														501397	1233.64	57.8055	0.0561894	150.053	0.0947064	0.463333	0.0278
	3		501904	57.835	57.827	150.071	140	2.2	0.46	0.44	0.47	0.456667	57.831	0.008
	3		499199	57.705	57.711	149.9	150	2.17	0.49	0.49	0.52	0.5	57.708	0.006
	3		501943	57.814	57.848	150.083	160		0.48	0.46	0.47	0.47	57.831	0.034
	3		501821	57.794	57.825	150.159	170	2.63	0.47	0.46	0.47	0.466667	57.8095	0.031
	3		502119	57.878	57.818	150.05	150	22.67	0.41	0.41	0.45	0.423333	57.848	0.06
															501222	1128.54	57.7876	0.0448979	150.092	0.152318	0.465667	0.0274
	4		499407	57.747	57.7	149.882	135	2.18	0.35	0.38	0.46	0.396667	57.7235	0.047
	4		502155	57.87	57.816	150.085	180	0.02	0.51	0.5	0.46	0.49	57.843	0.054
	4		499871	57.726	57.728	150.002	140	2.39	0.49	0.5	0.53	0.506667	57.727	0.002
	4		502339	57.871	57.839	150.062	160	2.06	0.5	0.47	0.43	0.466667	57.855	0.032
	4		502055	57.802	57.813	150.24	180	2.57	0.41	0.42	0.43	0.42	57.8075	0.011
	4		501146	57.773	57.793	150.095	190	2	0.49	0.48	0.46	0.476667	57.783	0.02
	4		499983	57.733	57.754	149.951	170	2.14	0.52	0.47	0.54	0.51	57.7435	0.021
	4		502569	57.837	57.768	150.42	145	2.5	0.44	0.44	0.44	0.44	57.8025	0.069
	4		501616	57.793	57.807	150.146	170	2	0.49	0.49	0.47	0.483333	57.8	0.014
	4		501079	57.793	57.789	150.034	160	2.09	0.47	0.46	0.47	0.466667	57.791	0.004
															500881	2092.61	57.7743	0.0930679	150.059	0.177559	0.462222	0.0171111
	6		500682	57.785	57.776	149.969	180	2	0.52	0.49	0.52	0.51	57.7805	0.009
	6		501260	57.803	57.816	149.989	175	2	0.43	0.44	0.46	0.443333	57.8095	0.013
	6		501953	57.834	57.833	150.074	180	2.1	0.44	0.45	0.46	0.45	57.8335	0.001
	6		495582	57.501	57.568	149.712	180	2.09	0.47	0.47	0.48	0.473333	57.5345	0.067
	6		500811	57.781	57.77	150.033	160	2.48	0.46	0.46	0.53	0.483333	57.7755	0.011
	6		500971	57.787	57.776	150.05	180	2.17	0.48	0.47	0.45	0.466667	57.7815	0.011
	6		502384	57.848	57.845	150.134	180	2	0.44	0.46	0.44	0.446667	57.8465	0.003
	6		501863	57.783	57.821	150.21	150	2	0.46	0.46	0.44	0.453333	57.802	0.038
	6		502425	57.805	57.806	150.358	160	2.16	0.43	0.44	0.43	0.433333	57.8055	0.001
															501868	716.526	57.8156	0.0274568	150.145	0.138514	0.445667	0.0214
	10		501264	57.815	57.774	150.069	160	2.01	0.49	0.47	0.48	0.48	57.7945	0.041
	10		501111	57.776	57.796	150.068	170	2	0.48	0.47	0.47	0.473333	57.786	0.02
	10		501851	57.802	57.826	150.144	190	2.11	0.5	0.47	0.47	0.48	57.814	0.024
	10		502776	57.844	57.833	150.33	150	2.64	0.41	0.43	0.44	0.426667	57.8385	0.011
	10		501556	57.805	57.797	150.123	190	2	0.47	0.47	0.44	0.46	57.801	0.008
	10		501911	57.839	57.845	150.017	150	2.03	0.44	0.44	0.43	0.436667	57.842	0.006
	10		502716	57.821	57.794	150.44	140	2.56	0.41	0.41	0.4	0.406667	57.8075	0.027
	10		502040	57.842	57.817	150.12	160	2.33	0.42	0.43	0.44	0.43	57.8295	0.025
	10		502723	57.84	57.889	150.14	130	2.67	0.41	0.41	0.44	0.42	57.8645	0.049
	10		500737	57.78	57.777	149.996	150	2.45	0.43	0.43	0.47	0.443333	57.7785	0.003
Fig. 5b	Soak Time (min)
															501430	435.239	57.8164	0.0132966	150.006	0.0996393	0.482	0.0444
	0.5		500892	57.788	57.826	149.89	160	2.75	0.48	0.45	0.53	0.486667	57.807	0.038
	0.5		501820	57.847	57.804	150.076	160	2.43	0.47	0.45	0.5	0.473333	57.8255	0.043
	0.5		501363	57.802	57.795	150.08	180	2.12	0.5	0.46	0.56	0.506667	57.7985	0.007
	0.5		501917	57.862	57.799	150.08	160	2.64	0.44	0.46	0.49	0.463333	57.8305	0.063
	0.5		501157	57.785	57.856	149.904	145	2.6	0.45	0.47	0.52	0.48	57.8205	0.071
															501171	443.779	57.8246	0.021546	149.887	0.160289	0.474167	0.03625
	2		501090	57.824	57.83	149.85	170	2.86	0.46	0.46	0.55	0.49	57.827	0.006
	2		500848	57.783	57.81	149.935	180	2.45	0.49	0.47	0.58	0.513333	57.7965	0.027
	2		500926	57.884	57.814	149.69	190	2.75	0.48	0.47	0.47	0.473333	57.849	0.07
	2		501819	57.805	57.847	150.073	160	2.68	0.41	0.41	0.44	0.42	57.826	0.042
															501452	718.661	57.8236	0.0359545	149.976	0.0788094	0.485833	0.05175
	5		501048	57.759	57.82	150.031	190	2	0.44	0.45	0.55	0.48	57.7895	0.061
	5		501286	57.809	57.855	149.882	170	2.52	0.47	0.44	0.54	0.483333	57.832	0.046
	5		502511	57.882	57.859	150.05	170	2.88	0.47	0.46	0.54	0.49	57.8705	0.023
	5		500965	57.764	57.841	149.94	150	2.88	0.49	0.48	0.5	0.49	57.8025	0.077
3.2.1 Plunge cooling enhancements
	Direct-to-oil transfer														501665	247.784	57.8722	0.0195684	149.787	0.0818508	0.512917	0.031375
			501489	57.854	57.862	149.808	180	0.207	0.52	0.49	0.58	0.53	57.858	0.008
			501775	57.841	57.901	149.826	180	2.07	0.52	0.5	0.55	0.523333	57.871	0.06
			501435	57.895	57.863	149.683	170	2.2	0.51	0.48	0.55	0.513333	57.879	0.032
			501393	57.827	57.874	149.818	160	2	0.5	0.47	0.57	0.513333	57.8505	0.047
			501955	57.898	57.92	149.683	180	2	0.53	0.5	0.52	0.516667	57.909	0.022
			502064	57.862	57.884	149.902	190	2.02	0.54	0.5	0.57	0.536667	57.873	0.022
			501675	57.866	57.905	149.721	160	2.69	0.44	0.44	0.47	0.45	57.8855	0.039
			501537	57.841	57.862	149.856	170	2.05	0.5	0.48	0.58	0.52	57.8515	0.021
	Cold room														501973	317.051	57.8139	0.0212144	150.181	0.0684169	0.495	0.02575
			501621	57.817	57.793	150.122	150	2.22	0.44	0.46	0.4	0.433333	57.805	0.024
			502026	57.798	57.815	150.236	160	2	0.45	0.47	0.46	0.46	57.8065	0.017
			501486	57.805	57.785	150.134	160	2	0.52	0.5	0.56	0.526667	57.795	0.02
			502365	57.866	57.817	150.153	160	2	0.47	0.49	0.46	0.473333	57.8415	0.049
			502118	57.826	57.794	150.247	170	2	0.48	0.49	0.45	0.473333	57.81	0.032
			501746	57.824	57.812	150.09	170	2	0.46	0.47	0.51	0.48	57.818	0.012
			502115	57.815	57.859	150.103	170	2.03	0.49	0.46	0.49	0.48	57.837	0.044
			502053	57.831	57.831	150.115	170	2.06	0.49	0.49	0.49	0.49	57.831	0
			501617	57.762	57.79	150.271	230	2	0.52	0.5	0.46	0.493333	57.776	0.028
			501781	57.762	57.808	150.272	235	2.01	0.59	0.57	0.57	0.576667	57.785	0.046
			502418	57.834	57.827	150.228	280	2	0.56	0.55	0.56	0.556667	57.8305	0.007
			502330	57.846	57.816	150.199	300	2	0.51	0.52	0.46	0.496667	57.831	0.03
4.5 Added benefits
4.5.1	Blotting with vial and humid flow80%/24% RH														501549	400.579	57.8061	0.0125595	150.095	0.0581068	0.523889	0.0141667
			501500	57.796	57.809	150.097	260	2	0.55	0.52	0.49	0.52	57.8025	0.013
			501570	57.82	57.801	150.078	290	2	0.57	0.55	0.48	0.533333	57.8105	0.019
			501671	57.802	57.818	150.111	230	2	0.53	0.52	0.47	0.506667	57.81	0.016
			501053	57.786	57.79	150.041	190	2.04	0.55	0.53	0.53	0.536667	57.788	0.004
			502229	57.826	57.825	150.199	200	2	0.53	0.51	0.47	0.503333	57.8255	0.001
			501273	57.784	57.816	150.044	200	2	0.53	0.54	0.56	0.543333	57.8	0.032
	Blotting with ambient humidity (26%)														495278	924.732	57.5768	0.042001	149.401	0.0722242	0.577778	0.017
			494459	57.539	57.531	149.371	200	2.04	0.56	0.58	0.58	0.573333	57.535	0.008
			496281	57.61	57.628	149.483	200	2	0.55	0.55	0.54	0.546667	57.619	0.018
			495095	57.589	57.564	149.348	260	2.55	0.57	0.59	0.68	0.613333	57.5765	0.025
4.5.2 & Fig. 6	Vapor Equilibration
	.8M Tartrate, no cryoprotectant
			510269	58.282	58.264	150.266	190	3.13	0.65	0.67	0.69	0.67	58.273	0.018
	35% CH3OH, .64M tartrate
			500573	57.791	57.802	149.854	190	2.06	0.53	0.54	0.53	0.533333	57.7965	0.011
	.8M Tartrate, 10% EG soak/ 10% EG equilibration
			511929	58.292	58.375	150.444	150	3.19	0.61	0.63	0.71	0.65	58.3335	0.083
	.8M Tartrate, 10% EG soak/ 30% EG equilibration
			500895	57.765	57.772	150.095	160	2	0.54	0.53	0.53	0.533333	57.7685	0.007
4.5.4	Annealing
	Set 1	Before													501095	1134.38	57.7664	0.0347138	150.165	0.352141	0.438667	0.0308
			501257	57.774	57.777	150.167	180	2.42	0.44	0.43	0.46	0.443333	57.7755	0.003
			501481	57.766	57.775	150.259	170	2.4	0.43	0.43	0.43	0.43	57.7705	0.009
			500571	57.817	57.812	149.76	160	2.62	0.42	0.43	0.43	0.426667	57.8145	0.005
			502615	57.71	57.794	150.69	130	2.92	0.43	0.43	0.4	0.42	57.752	0.084
			499550	57.693	57.746	149.947	190	2	0.46	0.44	0.52	0.473333	57.7195	0.053
		After													501427	426.717	57.8032	0.0234936	150.063	0.0486878	0.446	0.0212
			501802	57.845	57.802	150.079	180	2.2	0.45	0.42	0.45	0.44	57.8235	0.043
			501546	57.8	57.821	150.073	170	2.45	0.43	0.44	0.45	0.44	57.8105	0.021
			501298	57.802	57.817	150.004	160	2.45	0.43	0.44	0.44	0.436667	57.8095	0.015
			501741	57.817	57.803	150.13	130	2.72	0.41	0.42	0.46	0.43	57.81	0.014
			500750	57.756	57.769	150.029	190	2.21	0.48	0.46	0.51	0.483333	57.7625	0.013
	Set 2	Before													501150	467.693	57.7988	0.0135904	150.014	0.0807174	0.446667	0.028
			501143	57.811	57.804	149.966	200	2.07	0.47	0.46	0.46	0.463333	57.8075	0.007
			501153	57.804	57.785	150.036	160	2.52	0.43	0.43	0.42	0.426667	57.7945	0.019
			500391	57.766	57.788	149.898	160	2	0.47	0.46	0.47	0.466667	57.777	0.022
			501473	57.767	57.842	150.081	160	2.26	0.43	0.43	0.43	0.43	57.8045	0.075
			501591	57.819	57.802	150.087	160	2.01	0.45	0.45	0.44	0.446667	57.8105	0.017
		After													500906	354.854	57.7887	0.0174628	149.995	0.0329803	0.452	0.0334
			501451	57.799	57.827	150.03	200	2.14	0.47	0.45	0.46	0.46	57.813	0.028
			500457	57.759	57.775	149.969	160	2.3	0.43	0.43	0.44	0.433333	57.767	0.016
			500838	57.799	57.768	149.998	160	2.11	0.47	0.48	0.49	0.48	57.7835	0.031
			500900	57.742	57.822	150.024	160	2.11	0.44	0.44	0.45	0.443333	57.782	0.08
			500886	57.804	57.792	149.955	160	2.08	0.44	0.44	0.45	0.443333	57.798	0.012
	Set 3	Before													501225	544.576	57.8149	0.0154774	149.953	0.13288	0.450667	0.0166
			501606	57.821	57.824	150.028	180	2.11	0.49	0.46	0.47	0.473333	57.8225	0.003
			501940	57.812	57.846	150.092	180	2	0.47	0.46	0.45	0.46	57.829	0.034
			500663	57.814	57.834	149.74	150	2.89	0.41	0.42	0.41	0.413333	57.824	0.02
			501147	57.819	57.797	149.965	160	2.22	0.47	0.45	0.46	0.46	57.808	0.022
			500769	57.793	57.789	149.94	180	2.59	0.44	0.43	0.47	0.446667	57.791	0.004
		After													500947	395.098	57.7917	0.0193927	149.989	0.0319578	0.464	0.0206
			501234	57.808	57.802	150.005	170	2	0.5	0.47	0.45	0.473333	57.805	0.006
			501414	57.839	57.782	150.033	170	2.02	0.47	0.45	0.47	0.463333	57.8105	0.057
			500924	57.801	57.796	149.947	140	2.71	0.41	0.41	0.43	0.416667	57.7985	0.005
			500746	57.767	57.796	149.982	170	2	0.49	0.47	0.49	0.483333	57.7815	0.029
			500415	57.76	57.766	149.98		2.56	0.46	0.47	0.52	0.483333	57.763	0.006
Vial Mounting Fine Tuning	Experimenter	Condition (all 2 minute equilibrations)													501171	481.643	57.8052	0.0184527	149.984	0.0867031	0.505789	0.0119825
	1	clay seal; vial held in humid path with clay													500984	195.863	57.8104	0.0199057	149.897	0.0819665	0.491852	0.0127778
			500974	57.79	57.809	149.96	170	2.03	0.53	0.51	0.48	0.506667	57.7995	0.019
			500972	57.809	57.798	149.936	150	2	0.55	0.51	0.47	0.51	57.8035	0.011
			500966	57.825	57.821	149.835	155	2.41	0.47	0.46	0.47	0.466667	57.823	0.004
			501128	57.775	57.809	150.036	165	2.23	0.48	0.47	0.46	0.47	57.792	0.034
			501143	57.81	57.813	149.944	180	2.44	0.45	0.47	0.46	0.46	57.8115	0.003
			500859	57.816	57.819	149.829	185	2.02	0.5	0.48	0.48	0.486667	57.8175	0.003
			500539	57.779	57.779	149.88	190	2.06	0.53	0.52	0.52	0.523333	57.779	0
			501116	57.824	57.816	149.893	170	2	0.54	0.52	0.49	0.516667	57.82	0.008
			501155	57.831	57.864	149.763	150	2.49	0.49	0.49	0.48	0.486667	57.8475	0.033
	2	clay seal; vial held in humid path with clay													501746	571.57	57.8161	0.0195919	150.103	0.0750147	0.503333	0.0185
			502500	57.836	57.85	150.19	180	2.08	0.53	0.5	0.48	0.503333	57.843	0.014
			500900	57.783	57.785	150.013	190	2.01	0.52	0.5	0.47	0.496667	57.784	0.002
			502144	57.833	57.815	150.179	180	2.01	0.53	0.5	0.46	0.496667	57.824	0.018
			501702	57.789	57.85	150.07	180	2	0.52	0.51	0.46	0.496667	57.8195	0.061
			501893	57.816	57.822	150.132	200	2	0.55	0.52	0.47	0.513333	57.819	0.006
			501337	57.812	57.802	150.034	210	2	0.55	0.52	0.47	0.513333	57.807	0.01
	1	chilled hands;clay seal; insulated vial; vial held in humid path with clay													501441	305.014	57.8053	0.0175236	150.049	0.0416113	0.512	0.0094
			501494	57.816	57.808	150.047	200	2	0.55	0.52	0.48	0.516667	57.812	0.008
			501607	57.816	57.811	150.073	275	2	0.55	0.51	0.47	0.51	57.8135	0.005
			501565	57.808	57.821	150.057	190	2	0.55	0.52	0.49	0.52	57.8145	0.013
			501636	57.809	57.816	150.088	220	2	0.55	0.52	0.47	0.513333	57.8125	0.007
			500904	57.781	57.767	149.98	190	2	0.53	0.51	0.46	0.5	57.774	0.014
	1	warm hands;clay seal; insulated vial; vial held in humid path with clay													500815	348.643	57.7929	0.0170015	149.943	0.0329924	0.513333	0.0126
			500429	57.766	57.776	149.941	210	2	0.52	0.51	0.49	0.506667	57.771	0.01
			501302	57.807	57.829	149.96	235	2	0.55	0.52	0.48	0.516667	57.818	0.022
			501036	57.793	57.801	149.989	220	2	0.55	0.52	0.49	0.52	57.797	0.008
			500654	57.777	57.799	149.919	210	2	0.54	0.51	0.47	0.506667	57.788	0.022
			500656	57.79	57.791	149.906	240	2	0.54	0.52	0.49	0.516667	57.7905	0.001
	1	warm hands; clay seal; insulated vial; minimize contact;vial held in humid path with clay													500687	261.25	57.787	0.0143108	149.936	0.0400287	0.506111	0.00633333
			500504	57.762	57.781	149.96	200	2	0.52	0.5	0.47	0.496667	57.7715	0.019
			500557	57.777	57.782	149.936	200	2.06	0.54	0.52	0.47	0.51	57.7795	0.005
			500966	57.803	57.805	149.93	200	2.02	0.53	0.51	0.48	0.506667	57.804	0.002
			500501	57.791	57.791	149.86	220	2.02	0.55	0.52	0.47	0.513333	57.791	0
			500520	57.771	57.776	149.956	225	2	0.52	0.51	0.47	0.5	57.7735	0.005
			501075	57.806	57.799	149.971	195	2.02	0.54	0.51	0.48	0.51	57.8025	0.007
	1	warm hands; o-ring & grease; vial held in humid path with clay													501104	195.19	57.8049	0.0113421	149.968	0.0418666	0.504286	0.0117143
			501487	57.814	57.816	150.03	180	2.04	0.5	0.5	0.46	0.486667	57.815	0.002
			500922	57.776	57.807	149.983	235	2	0.51	0.52	0.47	0.5	57.7915	0.031
			501203	57.813	57.817	149.944	200	2	0.54	0.52	0.48	0.513333	57.815	0.004
			501038	57.797	57.792	150.002	250	2.04	0.55	0.52	0.48	0.516667	57.7945	0.005
			501062	57.807	57.816	149.922	165	2	0.52	0.5	0.47	0.496667	57.8115	0.009
			500923	57.797	57.788	149.978	200	2	0.55	0.52	0.48	0.516667	57.7925	0.009
			501094	57.825	57.803	149.918	180	2	0.53	0.5	0.47	0.5	57.814	0.022
	1	chilled hands; o-ring & grease; vial held in humid path with clay													501173	169.709	57.8051	0.00894161	149.988	0.0503965	0.507619	0.00871429
			501114	57.797	57.789	150.035	250	2	0.55	0.52	0.48	0.516667	57.793	0.008
			501168	57.797	57.806	150.006	225	2	0.53	0.51	0.48	0.506667	57.8015	0.009
			501187	57.802	57.804	150.003	200	2.06	0.51	0.5	0.46	0.49	57.803	0.002
			501349	57.805	57.82	150.002	220	2	0.52	0.51	0.47	0.5	57.8125	0.015
			501080	57.802	57.792	150.001	250	2	0.55	0.52	0.47	0.513333	57.797	0.01
			501412	57.817	57.819	149.992	210	2.01	0.55	0.52	0.49	0.52	57.818	0.002
			500904	57.803	57.818	149.878	200	2.05	0.54	0.51	0.47	0.506667	57.8105	0.015
	2	cold hands; o-ring & grease; vial held in humid path with clay													501569	756.966	57.816	0.027157	150.049	0.095784	0.508571	0.00971429
			503059	57.863	57.862	150.253	190	2	0.54	0.5	0.45	0.496667	57.8625	0.001
			500926	57.791	57.796	149.974	170	2.05	0.53	0.52	0.49	0.513333	57.7935	0.005
			500842	57.79	57.78	149.993	190	2.1	0.54	0.51	0.48	0.51	57.785	0.01
			501857	57.844	57.827	150.034	180	2.01	0.55	0.52	0.48	0.516667	57.8355	0.017
			501230	57.804	57.814	149.984	180	2.12	0.55	0.52	0.47	0.513333	57.809	0.01
			501729	57.836	57.817	150.044	160	2.13	0.53	0.5	0.47	0.5	57.8265	0.019
			501340	57.803	57.797	150.063	220	2	0.54	0.52	0.47	0.51	57.8	0.006
	2	cold hands; o-ring & grease;adaptor & wooden tools; vial held in humid path with adaptor													501017	113.553	57.8028	0.00936483	149.954	0.0403572	0.515333	0.0196
			500966	57.8	57.815	149.915	180	2	0.54	0.52	0.47	0.51	57.8075	0.015
			501059	57.783	57.81	149.999	180	2	0.55	0.51	0.47	0.51	57.7965	0.027
			501177	57.808	57.826	149.928	160	2	0.54	0.52	0.49	0.516667	57.817	0.018
			501015	57.779	57.81	149.996	220	2.06	0.55	0.52	0.47	0.513333	57.7945	0.031
			500870	57.795	57.802	149.931	210	2	0.55	0.53	0.5	0.526667	57.7985	0.007
Room Temp Control	MicroRT tubes														518351	688.981	58.4996	0.0433443	151.467	0.07059	0.519048	0.0312857
			517091	58.425	58.417	151.507	180	2.71	0.54	0.59	0.41	0.513333	58.421	0.008
			518478	58.511	58.492	151.493	170	2.88	0.59	0.53	0.45	0.523333	58.5015	0.019
			518132	58.468	58.465	151.574	200	2.64	0.58	0.54	0.47	0.53	58.4665	0.003
			518686	58.54	58.511	151.431	190	2.59	0.58	0.53	0.44	0.516667	58.5255	0.029
			519300	58.585	58.517	151.477	180	2.62	0.58	0.53	0.44	0.516667	58.551	0.068
			518085	58.553	58.462	151.35	190	2.65	0.58	0.54	0.4	0.506667	58.5075	0.091
			518687	58.524	58.525	151.434	200	2.35	0.58	0.53	0.47	0.526667	58.5245	0.001
Vial mounted thermolysin	Set 1	5min soak/5 min equil													974200	3411.83	92.9984	0.06696	130.059	0.280654	0.609048	0.0198571
			966695	92.843	92.859	129.45		3.14	0.67	0.61	0.68	0.653333	92.851	0.016
			974207	92.999	92.997	130.062		2.5	0.69	0.55	0.64	0.626667	92.998	0.002
			974773	93.016	93.023	130.097		2.57	0.67	0.55	0.65	0.623333	93.0195	0.007
			975128	92.99	93.04	130.109		2.71	0.6	0.53	0.59	0.573333	93.015	0.05
			975713	93.014	93.037	130.161		2.58	0.67	0.54	0.63	0.613333	93.0255	0.023
			976435	93.015	93.04	130.269		2.7	0.59	0.52	0.61	0.573333	93.0275	0.025
			976446	93.06	93.044	130.267		2.69	0.62	0.54	0.64	0.6	93.052	0.016
	Set 2	5min soak/5 min equil													976965	1193.28	93.03	0.0180111	130.308	0.137943	0.55	0.0316667
			976860	93.037	92.997	130.358		2.94	0.69	0.56	0.62	0.623333	93.017	0.04
			978134	93.1	93.024	130.35		3.25	0.59	0.52	0.49	0.533333	93.062	0.076
			978362	93.023	93.029	130.495		2.79	0.59	0.54	0.53	0.553333	93.026	0.006
			976700	93.028	93.048	130.246		2.93	0.63	0.51	0.58	0.573333	93.038	0.02
			975058	93.01	93.04	130.08		6.27	0.46	0.44	0.46	0.453333	93.025	0.03
			976676	93.021	93.003	130.317		3.04	0.61	0.52	0.56	0.563333	93.012	0.018
	Set 3	3x20 min soak/20-60 min equil													976638	666.131	93.0951	0.0172822	130.101	0.0344209	0.580667	0.023
			976146	93.077	93.102	130.058		2.6	0.6	0.52	0.57	0.563333	93.0895	0.025
			975735	93.059	93.08	130.084		2.46	0.7	0.54	0.59	0.61	93.0695	0.021
			977064	93.096	93.102	130.134		2.56	0.57	0.52	0.59	0.56	93.099	0.006
			976942	93.096	93.137	130.138		2.52	0.67	0.54	0.61	0.606667	93.1165	0.041
			977304	93.112	93.09	130.089		2.74	0.59	0.52	0.58	0.563333	93.101	0.022
	Set 4	3x20 min soak/20-60 min equil													976664	938.461	93.0703	0.0583769	130.192	0.135535	0.578333	0.0483333
			977536	93.003	93.086	130.382		2.72	0.68	0.62	0.55	0.616667	93.0445	0.083
			975152	93.053	93.006	130.064		2.66	0.63	0.54	0.62	0.596667	93.0295	0.047
			976566	93.032	93.061	130.236		2.58	0.59	0.51	0.55	0.55	93.0465	0.029
			976498	93.008	93.044	130.306		2.48	0.62	0.52	0.58	0.573333	93.026	0.036
			977791	93.208	93.146	130.084		2.58	0.59	0.52	0.58	0.563333	93.177	0.062
			976441	93.082	93.115	130.079		2.55	0.6	0.53	0.58	0.57	93.0985	0.033

## Sheet: Table S2
Mounting Method	Soak	a	b	Multiplicity	Completeness	I/sigma	Rmeas	da	dc	Map Height at Cl-	Map height at C-term	Map height at secondary tartrate	Map height at background shifting peaks
Vial mounted/demounted	cryo + KCl	57.797	150.012	6.1 (4.8)	99.3 (97.3)	37.1 (17.0)	3.6 (9.2)	-0.055/0.227	0.010/0.494	17/5	8/6	7/3	4/5
Vial mounted/demounted	cryo + NaCl	57.776	149.958	5.2 (4.2)	98.5 (92.7)	31.5 (13.6)	4.0 (10.3)	-0.076/0.206	-0.054/0.440	14/9	7/4	6/5	6/6
Vial mounted/demounted	cryo only	57.852	150.002	6.0 (4.6)	99.3 (100.0)	37.5 (16.4)	3.6 (8.7)
Vial mounted/direct demounted	cryo only	57.57	149.518	5.6 (4.2)	99.8 (100.0)	30.1 (14.1)	4.7 (9.1)
